# Supplementary material for: Biochars derived from bamboo and rice straw for sorption of basic red dyes
Source: PLoS One. 2021 Jul 14;16(7):e0254637. doi: 10.1371/journal.pone.0254637 (PMC8279399; doi:10.1371/journal.pone.0254637)
Supplement: S1 Table — (XLSX) [file pone.0254637.s001.xlsx]

## Sheet: Sheet1
			B500				R500
			Time (h)	qt	SD		Time (h)	qt	SD
			0.08	1.89	0.57035		0.08	8.38667	0.16503
			0.16	1.46333	0.97644		0.16	9.53	0.5742
			0.05	2.45667	0.31533		0.05	10.8233	0.30022
			1	1.68333	0.05859		1	9.12333	0.30139
			2	2.85333	0.17616		2	10.5233	0.3691
			4	2.74333	0.72748		4	10.6067	0.83966
			6	3.87	0.31321		6	12.13	0.35553
			10	5.3	0.19313		10	12.9933	0.21595
			16	5.31667	1.13848		16	13.5667	0.53426
			24	5.93	0.09849		24	14.6267	0.68857
			36	7.12667	0.19035		36	14.8633	0.97516
			48	7.11667	0.70868		48	14.87	1.35897
