# Supplementary material for: Biochars derived from bamboo and rice straw for sorption of basic red dyes
Source: PLoS One. 2021 Jul 14;16(7):e0254637. doi: 10.1371/journal.pone.0254637 (PMC8279399; doi:10.1371/journal.pone.0254637)
Supplement: S2 Table — (XLSX) [file pone.0254637.s002.xlsx]

## Sheet: Sheet1
		B500									R500
		288			298			308			288			298			308
		ce	qe	SD	ce	qe	SD	ce	qe	SD	ce	qe	SD	ce	qe	SD	ce	qe	SD
		2.4	3.3	0.1	2.2	3.63333	0.11547	1.36667	4.23333	0.11547	1.96667	3.7	0.1	1.16667	4.63333	0.25166	0.96667	4.66667	0.05774
		6.76667	4.23333	0.05774	6.26667	4.53333	0.05774	4.4	6.8	0.1	4.2	6.8	0.2	2.66667	8.2	0.17321	2.1	9.13333	0.15275
		11.6	4.7	0.1	10	5.56667	0.15275	8.93333	6.86667	0.05774	8.96667	7.33333	0.15275	6.93333	8.56667	0.15275	5	10.7333	0.15275
		15.2333	5.86667	0.20817	14.6	6.33333	0.20817	14.4333	7.4	0.1	12.8	8.33333	0.15275	9.1	11.8667	0.05774	7.03333	14.7667	0.11547
		25.2667	6.23333	0.15275	24.6	6.5	0.1	25.2333	7.9	0.1	22.3667	9.13333	0.05774	18.6	12.5	0.26458	15.7	17.4333	0.05774
		35.3	6.33333	0.05774	34.3	6.56667	0.11547	34.5667	8.23333	0.11547	31.6333	10	0.1	26.6667	14.1667	0.05774	24.6	18.2	0.1
		44.2	6.7	0.26458	43.7667	7.16667	0.05774	44	8.7	0.1	39.9	10.9333	0.05774	35.9667	15	0.1	33.6667	19.1	0.2
		53.1	6.83333	0.05774	52.5667	7.36667	0.05774	53.4333	8.8	0.1	48.7	11.2333	0.15275	44.6	15.3	0.1	41.2667	21	0.1
