# Supplementary material for: Biochars derived from bamboo and rice straw for sorption of basic red dyes
Source: PLoS One. 2021 Jul 14;16(7):e0254637. doi: 10.1371/journal.pone.0254637 (PMC8279399; doi:10.1371/journal.pone.0254637)
Supplement: S3 Table — (XLSX) [file pone.0254637.s003.xlsx]

## Sheet: Sheet1
				B500		R500
			pH	qe	SD	qe	SD
			3	2.73	0.18771	7.05	0.13051
			5	6.84	0.24269	11.45	0.07024
			7	7.93	0.16523	12.21	0.14526
			9	20.33	0.26006	22.36	0.20599
			11	27.48	0.1365	29.01	0.02517
