# Supplementary material for: Biochars derived from bamboo and rice straw for sorption of basic red dyes
Source: PLoS One. 2021 Jul 14;16(7):e0254637. doi: 10.1371/journal.pone.0254637 (PMC8279399; doi:10.1371/journal.pone.0254637)
Supplement: S4 Table — (XLSX) [file pone.0254637.s004.xlsx]

## Sheet: Sheet1
				B500		R500
				ce	Kd	ce	Kd
				2.2	1651.51	1.16667	3971.41
				6.26667	723.403	2.66667	3075
				10	556.667	6.93333	1235.58
				14.6	433.79	9.1	1304.03
				24.6	264.228	18.6	672.043
				34.3	191.448	26.6667	531.25
				43.7667	163.747	35.9667	417.053
				52.5667	140.14	44.6	343.049
